# Supplementary material for: Lissonema sicki, an emerging air sac nematode of European owls: introduction, host switching and rapid establishment on a Mediterranean island
Source: Parasitology. 2024 Sep 30;151(8):784–94. doi: 10.1017/S0031182024000805 (PMC11579039; doi:10.1017/S0031182024000805)
Supplement: Jaume-Ramis et al. supplementary material 1 — Jaume-Ramis et al. supplementary material [file S0031182024000805sup001.csv]

Year	Host	Infected
2010	Otus scops	0		Dataset for: 'Lissonema sicki, an emerging air-sac nematode of European owls: introduction, host switching, and rapid establishment on a Mediterranean island'. Parasitology.
2010	Otus scops	0		author: "S. Jaume-Ramis, S. Delgado, J. Miquel, N. Negre, H. Mameli, C. Feliu, C. Paredes-Esquivel"
2010	Otus scops	0
2010	Otus scops	0
2010	Otus scops	0
2010	Otus scops	0
2010	Otus scops	0
2010	Otus scops	0
2010	Otus scops	0
2010	Otus scops	0
2010	Otus scops	0
2010	Otus scops	0
2010	Otus scops	0
2010	Otus scops	0
2010	Tyto alba	0
2010	Tyto alba	0
2010	Tyto alba	0
2010	Tyto alba	0
2010	Tyto alba	0
2010	Tyto alba	0
2010	Tyto alba	0
2010	Tyto alba	0
2010	Tyto alba	0
2010	Tyto alba	0
2010	Tyto alba	0
2010	Tyto alba	0
2010	Tyto alba	0
2010	Tyto alba	0
2010	Tyto alba	0
2010	Tyto alba	0
2010	Tyto alba	0
2010	Tyto alba	0
2010	Tyto alba	0
2010	Tyto alba	0
2010	Asio otus	0
2010	Asio otus	0
2010	Asio otus	0
2010	Asio otus	0
2010	Asio otus	0
2010	Asio otus	0
2010	Asio otus	0
2010	Asio otus	0
2010	Asio otus	0
2010	Asio otus	0
2010	Asio otus	0
2010	Asio otus	0
2010	Asio otus	0
2010	Asio otus	0
2010	Asio otus	0
2011	Otus scops	0
2011	Otus scops	0
2011	Otus scops	0
2011	Otus scops	0
2011	Otus scops	0
2011	Otus scops	0
2011	Otus scops	0
2011	Otus scops	0
2011	Otus scops	0
2011	Otus scops	0
2011	Otus scops	0
2011	Otus scops	0
2011	Otus scops	0
2011	Otus scops	0
2011	Otus scops	0
2011	Otus scops	0
2011	Otus scops	0
2011	Otus scops	0
2011	Otus scops	0
2011	Otus scops	0
2011	Otus scops	0
2011	Otus scops	0
2011	Tyto alba	0
2011	Tyto alba	0
2011	Tyto alba	0
2011	Tyto alba	0
2011	Tyto alba	0
2011	Tyto alba	0
2011	Tyto alba	0
2011	Tyto alba	0
2011	Tyto alba	0
2011	Tyto alba	0
2011	Tyto alba	0
2011	Tyto alba	0
2011	Tyto alba	0
2011	Tyto alba	0
2011	Tyto alba	0
2011	Tyto alba	0
2011	Tyto alba	0
2011	Tyto alba	0
2011	Tyto alba	0
2011	Tyto alba	0
2011	Tyto alba	0
2011	Tyto alba	0
2011	Tyto alba	0
2011	Tyto alba	0
2011	Tyto alba	0
2011	Tyto alba	0
2011	Asio otus	0
2011	Asio otus	0
2011	Asio otus	0
2011	Asio otus	0
2011	Asio otus	0
2011	Asio otus	0
2011	Asio otus	0
2011	Asio otus	0
2011	Asio otus	0
2011	Asio otus	0
2011	Asio otus	0
2011	Asio otus	0
2011	Asio otus	0
2011	Asio otus	0
2011	Asio otus	0
2011	Asio otus	0
2011	Asio otus	0
2011	Asio otus	0
2012	Otus scops	0
2012	Otus scops	0
2012	Otus scops	0
2012	Otus scops	0
2012	Otus scops	0
2012	Otus scops	0
2012	Otus scops	0
2012	Otus scops	0
2012	Otus scops	0
2012	Otus scops	0
2012	Otus scops	0
2012	Otus scops	0
2012	Otus scops	0
2012	Otus scops	0
2012	Otus scops	0
2012	Otus scops	0
2012	Otus scops	0
2012	Otus scops	0
2012	Otus scops	0
2012	Otus scops	0
2012	Otus scops	0
2012	Otus scops	0
2012	Otus scops	0
2012	Otus scops	0
2012	Tyto alba	0
2012	Tyto alba	0
2012	Tyto alba	0
2012	Tyto alba	0
2012	Tyto alba	0
2012	Tyto alba	0
2012	Tyto alba	0
2012	Tyto alba	0
2012	Tyto alba	0
2012	Tyto alba	0
2012	Tyto alba	0
2012	Tyto alba	0
2012	Tyto alba	0
2012	Tyto alba	0
2012	Tyto alba	0
2012	Tyto alba	0
2012	Tyto alba	0
2012	Tyto alba	0
2012	Tyto alba	0
2012	Tyto alba	0
2012	Tyto alba	0
2012	Tyto alba	0
2012	Tyto alba	0
2012	Tyto alba	0
2012	Tyto alba	0
2012	Tyto alba	0
2012	Asio otus	0
2012	Asio otus	0
2012	Asio otus	0
2012	Asio otus	0
2012	Asio otus	0
2012	Asio otus	0
2012	Asio otus	0
2012	Asio otus	0
2012	Asio otus	0
2012	Asio otus	0
2012	Asio otus	0
2012	Asio otus	0
2012	Asio otus	0
2012	Asio otus	0
2012	Asio otus	0
2012	Asio otus	0
2012	Asio otus	0
2012	Asio otus	0
2012	Asio otus	0
2012	Asio otus	0
2012	Asio otus	0
2012	Asio otus	0
2012	Asio otus	0
2012	Asio otus	0
2013	Otus scops	0
2013	Otus scops	0
2013	Otus scops	0
2013	Otus scops	0
2013	Otus scops	0
2013	Otus scops	0
2013	Otus scops	0
2013	Otus scops	0
2013	Otus scops	0
2013	Otus scops	0
2013	Tyto alba	0
2013	Tyto alba	0
2013	Tyto alba	0
2013	Tyto alba	0
2013	Tyto alba	0
2013	Tyto alba	0
2013	Tyto alba	0
2013	Tyto alba	0
2013	Tyto alba	0
2013	Tyto alba	0
2013	Tyto alba	0
2013	Tyto alba	0
2013	Tyto alba	0
2013	Tyto alba	0
2013	Tyto alba	0
2013	Tyto alba	0
2013	Asio otus	0
2013	Asio otus	0
2013	Asio otus	0
2013	Asio otus	0
2013	Asio otus	0
2013	Asio otus	0
2013	Asio otus	0
2013	Asio otus	0
2013	Asio otus	0
2013	Asio otus	0
2013	Asio otus	0
2013	Asio otus	0
2013	Asio otus	0
2013	Asio otus	0
2013	Asio otus	0
2013	Asio otus	0
2014	Otus scops	1
2014	Otus scops	1
2014	Otus scops	1
2014	Otus scops	1
2014	Otus scops	0
2014	Otus scops	0
2014	Otus scops	0
2014	Otus scops	0
2014	Otus scops	0
2014	Otus scops	0
2014	Otus scops	0
2014	Otus scops	0
2014	Otus scops	0
2014	Otus scops	0
2014	Otus scops	0
2014	Otus scops	0
2014	Otus scops	0
2014	Otus scops	0
2014	Tyto alba	0
2014	Tyto alba	0
2014	Tyto alba	0
2014	Tyto alba	0
2014	Tyto alba	0
2014	Tyto alba	0
2014	Tyto alba	0
2014	Tyto alba	0
2014	Tyto alba	0
2014	Tyto alba	0
2014	Tyto alba	0
2014	Tyto alba	0
2014	Tyto alba	0
2014	Tyto alba	0
2014	Tyto alba	0
2014	Tyto alba	0
2014	Tyto alba	0
2014	Tyto alba	0
2014	Tyto alba	0
2014	Tyto alba	0
2014	Asio otus	0
2014	Asio otus	0
2014	Asio otus	0
2014	Asio otus	0
2014	Asio otus	0
2014	Asio otus	0
2014	Asio otus	0
2014	Asio otus	0
2014	Asio otus	0
2014	Asio otus	0
2014	Asio otus	0
2014	Asio otus	0
2014	Asio otus	0
2014	Asio otus	0
2014	Asio otus	0
2014	Asio otus	0
2014	Asio otus	0
2015	Otus scops	1
2015	Otus scops	1
2015	Otus scops	1
2015	Otus scops	0
2015	Otus scops	0
2015	Otus scops	0
2015	Otus scops	0
2015	Otus scops	0
2015	Otus scops	0
2015	Otus scops	0
2015	Otus scops	0
2015	Otus scops	0
2015	Otus scops	0
2015	Tyto alba	0
2015	Tyto alba	0
2015	Tyto alba	0
2015	Tyto alba	0
2015	Tyto alba	0
2015	Tyto alba	0
2015	Tyto alba	0
2015	Tyto alba	0
2015	Tyto alba	0
2015	Tyto alba	0
2015	Tyto alba	0
2015	Tyto alba	0
2015	Tyto alba	0
2015	Tyto alba	0
2015	Tyto alba	0
2015	Tyto alba	0
2015	Tyto alba	0
2015	Tyto alba	0
2015	Tyto alba	0
2015	Tyto alba	0
2015	Tyto alba	0
2015	Asio otus	1
2015	Asio otus	1
2015	Asio otus	0
2015	Asio otus	0
2015	Asio otus	0
2015	Asio otus	0
2015	Asio otus	0
2015	Asio otus	0
2015	Asio otus	0
2015	Asio otus	0
2015	Asio otus	0
2015	Asio otus	0
2015	Asio otus	0
2015	Asio otus	0
2015	Asio otus	0
2015	Asio otus	0
2015	Asio otus	0
2015	Asio otus	0
2015	Asio otus	0
2015	Asio otus	0
2015	Asio otus	0
2015	Asio otus	0
2015	Asio otus	0
2016	Otus scops	1
2016	Otus scops	0
2016	Otus scops	0
2016	Otus scops	0
2016	Otus scops	0
2016	Otus scops	0
2016	Tyto alba	0
2016	Tyto alba	0
2016	Tyto alba	0
2016	Tyto alba	0
2016	Tyto alba	0
2016	Tyto alba	0
2016	Tyto alba	0
2016	Tyto alba	0
2016	Tyto alba	0
2016	Tyto alba	0
2016	Tyto alba	0
2016	Tyto alba	0
2016	Tyto alba	0
2016	Tyto alba	0
2016	Tyto alba	0
2016	Tyto alba	0
2016	Tyto alba	0
2016	Tyto alba	0
2016	Tyto alba	0
2016	Tyto alba	0
2016	Tyto alba	0
2016	Tyto alba	0
2016	Tyto alba	0
2016	Asio otus	1
2016	Asio otus	0
2016	Asio otus	0
2016	Asio otus	0
2016	Asio otus	0
2016	Asio otus	0
2016	Asio otus	0
2016	Asio otus	0
2016	Asio otus	0
2016	Asio otus	0
2016	Asio otus	0
2016	Asio otus	0
2016	Asio otus	0
2016	Asio otus	0
2016	Asio otus	0
2017	Otus scops	1
2017	Otus scops	1
2017	Otus scops	1
2017	Otus scops	1
2017	Otus scops	1
2017	Otus scops	0
2017	Otus scops	0
2017	Otus scops	0
2017	Otus scops	0
2017	Otus scops	0
2017	Otus scops	0
2017	Otus scops	0
2017	Otus scops	0
2017	Otus scops	0
2017	Tyto alba	1
2017	Tyto alba	0
2017	Tyto alba	0
2017	Tyto alba	0
2017	Tyto alba	0
2017	Tyto alba	0
2017	Tyto alba	0
2017	Tyto alba	0
2017	Tyto alba	0
2017	Tyto alba	0
2017	Tyto alba	0
2017	Tyto alba	0
2017	Tyto alba	0
2017	Tyto alba	0
2017	Tyto alba	0
2017	Tyto alba	0
2017	Asio otus	1
2017	Asio otus	0
2017	Asio otus	0
2017	Asio otus	0
2017	Asio otus	0
2017	Asio otus	0
2017	Asio otus	0
2017	Asio otus	0
2017	Asio otus	0
2017	Asio otus	0
2017	Asio otus	0
2017	Asio otus	0
2017	Asio otus	0
2017	Asio otus	0
2017	Asio otus	0
2017	Asio otus	0
2017	Asio otus	0
2017	Asio otus	0
2017	Asio otus	0
2017	Asio otus	0
2018	Otus scops	1
2018	Otus scops	1
2018	Otus scops	1
2018	Otus scops	1
2018	Otus scops	1
2018	Otus scops	0
2018	Otus scops	0
2018	Tyto alba	1
2018	Tyto alba	0
2018	Tyto alba	0
2018	Tyto alba	0
2018	Tyto alba	0
2018	Tyto alba	0
2018	Tyto alba	0
2018	Tyto alba	0
2018	Tyto alba	0
2018	Tyto alba	0
2018	Tyto alba	0
2018	Tyto alba	0
2018	Tyto alba	0
2018	Tyto alba	0
2018	Tyto alba	0
2018	Tyto alba	0
2018	Tyto alba	0
2018	Tyto alba	0
2018	Tyto alba	0
2018	Asio otus	1
2018	Asio otus	1
2018	Asio otus	0
2018	Asio otus	0
2018	Asio otus	0
2018	Asio otus	0
2018	Asio otus	0
2018	Asio otus	0
2018	Asio otus	0
2018	Asio otus	0
2018	Asio otus	0
2018	Asio otus	0
2018	Asio otus	0
2018	Asio otus	0
2018	Asio otus	0
2018	Asio otus	0
2018	Asio otus	0
2019	Otus scops	1
2019	Otus scops	1
2019	Otus scops	1
2019	Otus scops	1
2019	Otus scops	1
2019	Otus scops	1
2019	Otus scops	1
2019	Otus scops	1
2019	Otus scops	1
2019	Otus scops	0
2019	Otus scops	0
2019	Otus scops	0
2019	Otus scops	0
2019	Otus scops	0
2019	Otus scops	0
2019	Tyto alba	0
2019	Tyto alba	0
2019	Tyto alba	0
2019	Tyto alba	0
2019	Tyto alba	0
2019	Tyto alba	0
2019	Tyto alba	0
2019	Tyto alba	0
2019	Tyto alba	0
2019	Tyto alba	0
2019	Tyto alba	0
2019	Tyto alba	0
2019	Tyto alba	0
2019	Tyto alba	0
2019	Tyto alba	0
2019	Tyto alba	0
2019	Tyto alba	0
2019	Tyto alba	0
2019	Tyto alba	0
2019	Tyto alba	0
2019	Tyto alba	0
2019	Asio otus	1
2019	Asio otus	1
2019	Asio otus	0
2019	Asio otus	0
2019	Asio otus	0
2019	Asio otus	0
2019	Asio otus	0
2019	Asio otus	0
2019	Asio otus	0
2019	Asio otus	0
2019	Asio otus	0
2020	Otus scops	1
2020	Otus scops	1
2020	Otus scops	1
2020	Otus scops	1
2020	Otus scops	1
2020	Otus scops	0
2020	Otus scops	0
2020	Otus scops	0
2020	Otus scops	0
2020	Tyto alba	0
2020	Tyto alba	0
2020	Tyto alba	0
2020	Tyto alba	0
2020	Tyto alba	0
2020	Tyto alba	0
2020	Tyto alba	0
2020	Tyto alba	0
2020	Tyto alba	0
2020	Tyto alba	0
2020	Tyto alba	0
2020	Tyto alba	0
2020	Tyto alba	0
2020	Tyto alba	0
2020	Tyto alba	0
2020	Tyto alba	0
2020	Tyto alba	0
2020	Tyto alba	0
2020	Tyto alba	0
2020	Tyto alba	0
2020	Tyto alba	0
2020	Tyto alba	0
2020	Tyto alba	0
2020	Tyto alba	0
2020	Tyto alba	0
2020	Tyto alba	0
2020	Tyto alba	0
2020	Tyto alba	0
2020	Asio otus	1
2020	Asio otus	0
2020	Asio otus	0
2020	Asio otus	0
2020	Asio otus	0
2020	Asio otus	0
2020	Asio otus	0
2020	Asio otus	0
2021	Otus scops	1
2021	Otus scops	1
2021	Otus scops	1
2021	Otus scops	1
2021	Otus scops	1
2021	Otus scops	0
2021	Otus scops	0
2021	Otus scops	0
2021	Otus scops	0
2021	Tyto alba	1
2021	Tyto alba	1
2021	Tyto alba	0
2021	Tyto alba	0
2021	Tyto alba	0
2021	Tyto alba	0
2021	Tyto alba	0
2021	Tyto alba	0
2021	Tyto alba	0
2021	Tyto alba	0
2021	Tyto alba	0
2021	Tyto alba	0
2021	Tyto alba	0
2021	Asio otus	1
2021	Asio otus	1
2021	Asio otus	0
2021	Asio otus	0
2021	Asio otus	0
2021	Asio otus	0
2021	Asio otus	0
2021	Asio otus	0
2021	Asio otus	0
2022	Otus scops	1
2022	Otus scops	1
2022	Otus scops	1
2022	Otus scops	1
2022	Otus scops	1
2022	Otus scops	0
2022	Otus scops	0
2022	Otus scops	0
2022	Otus scops	0
2022	Otus scops	0
2022	Otus scops	0
2022	Otus scops	0
2022	Tyto alba	0
2022	Tyto alba	0
2022	Tyto alba	0
2022	Tyto alba	0
2022	Tyto alba	0
2022	Tyto alba	0
2022	Tyto alba	0
2022	Asio otus	1
2022	Asio otus	1
2022	Asio otus	0
2022	Asio otus	0
2022	Asio otus	0
2022	Asio otus	0
2022	Asio otus	0
2022	Asio otus	0
2022	Asio otus	0
2022	Asio otus	0
2022	Asio otus	0
2022	Asio otus	0
2022	Asio otus	0
2022	Asio otus	0
2022	Asio otus	0
2022	Asio otus	0
2022	Asio otus	0
2022	Asio otus	0
2022	Asio otus	0
