# Supplementary material for: Lissonema sicki, an emerging air sac nematode of European owls: introduction, host switching and rapid establishment on a Mediterranean island
Source: Parasitology. 2024 Sep 30;151(8):784–94. doi: 10.1017/S0031182024000805 (PMC11579039; doi:10.1017/S0031182024000805)
Supplement: Jaume-Ramis et al. supplementary material 2 — Jaume-Ramis et al. supplementary material [file S0031182024000805sup002.zip]

Archive with 1 entries (1 files):
- Lissonema_Parasitology.Rmd
