# Supplementary material for: Lissonema sicki, an emerging air sac nematode of European owls: introduction, host switching and rapid establishment on a Mediterranean island
Source: Parasitology. 2024 Sep 30;151(8):784–94. doi: 10.1017/S0031182024000805 (PMC11579039; doi:10.1017/S0031182024000805)
Supplement: Jaume-Ramis et al. supplementary material 2 — Jaume-Ramis et al. supplementary material [file S0031182024000805sup002.zip › Lissonema_Parasitology.Rmd]

---
title: "Code for: 'Lissonema sicki, an emerging air-sac nematode of European owls: introduction, host switching, and rapid establishment on a Mediterranean island'. Parasitology."
author: "S. Jaume-Ramis, S. Delgado, J. Miquel, N. Negre, H. Mameli, C. Feliu, C. Paredes-Esquivel"
date: "2023-12-12"
output: pdf_document
---

# Load data

Upload the data of necropsied birds in the COFIB hospital from 2010 to 2022. As Lissonema sicki was detected for the first time in 2014 in Otus scops, all 0 prevalences previous to those years per host are considered as NA in the analysis and have not been taken accound in the analysis.

```{r}
data <- read.csv("Lissonema_binomial2_Parasitology.csv", header = TRUE, dec = ",", sep = ";")
data <- data[-which(data$Year<2014),]

```

#Calculate prevalences 

```{r}
library(dplyr)
library(binom)

#We calculate the prevalence per host during the period of the first infection to 2022.
#First we prepare the function to get the 95% confidence intervals.
data$Infected <- as.numeric(as.character(data$Infected))

calculate_ci <- function(x) {
  n_total <- length(x)
  n_infected <- sum(x)
  alpha <- 0.05  

  prevalence <- (n_infected / n_total) * 100

    ci <- binom.test(n_infected, n_total, conf.level = 1 - alpha)$conf.int * 100
  lower_ci <- ci[1]
  upper_ci <- ci[2]

  return(data.frame(
    Host = x[1],
    Prevalence = prevalence,
    CI_lower = lower_ci,
    CI_upper = upper_ci
  ))
}

globalprevalence <- data %>%
  group_by(Host) %>%
  summarize(Prevalence = sum(Infected) / n() * 100,
            CI_lower = calculate_ci(Infected)$CI_lower,
            CI_upper = calculate_ci(Infected)$CI_upper)

print(globalprevalence)


#Now we calculate the prevalences per host and year.

hostyearprevalence <- data %>%
  group_by(Host, Year) %>%
  summarize(Prevalence = sum(Infected) / n() * 100,
            CI_lower = calculate_ci(Infected)$CI_lower,
            CI_upper = calculate_ci(Infected)$CI_upper)

print(hostyearprevalence)

```

# Plot prevalences per host and year (using all data)

```{r}
library(ggplot2)

plotprevalences <- ggplot(hostyearprevalence, aes(x = Year, y = Prevalence, color = Host)) +
  geom_point(position = position_dodge(width = 0.3), size = 3) +
  geom_line(position = position_dodge(width = 0.3), aes(group = Host), linetype = "solid") +
  geom_errorbar(aes(ymin = CI_lower, ymax = CI_upper),
              position = position_dodge(width = 0.3),
              width = 0.5,
              size = 0.1) +
  labs(x = "Year", y = "Prevalence (%)") +
  scale_color_manual(
    values = c("Asio otus" = "orange",
               "Otus scops" = "blue",
               "Tyto alba" = "brown")) +
  scale_x_continuous(breaks = seq(2010, 2022, 2)) +
  theme_minimal() +
  theme(
    legend.text = element_text(face = "italic", size = 12),
    panel.grid.major = element_blank(),
    panel.grid.minor = element_blank(),
    axis.line = element_line(size = 0.8),
    axis.text = element_text(size = 12),
    axis.title = element_text(size = 14, face = "bold"),
    legend.position = "top"
  )

plotprevalences

```

# GLM models 

We calculate the tendency overtime per host separately.

```{r}
#We calculate the trend overtime per host separately.

#Model for Otus scops.
library(DHARMa)
oscops <- data[which(data$Host == "Otus scops"),]


oscops_model <- glm(Infected~Year, 
                 data = oscops, 
                 family = binomial(link = logit))

summary(oscops_model)

sim_output_oscops <- simulateResiduals(fittedModel = oscops_model, plot =F)
plot(sim_output_oscops)

#Model for Asio otus.
aotus <- data[which(data$Host == "Asio otus"),]

aotus_model <- glm(Infected~Year, 
                 data = aotus, 
                 family = binomial(link = logit))

summary(aotus_model)

sim_output_aotus <- simulateResiduals(fittedModel = aotus_model, plot =F)
plot(sim_output_aotus)

#Model for Tyto alba.
talba <- data[which(data$Host == "Tyto alba"),]

talba_model <- glm(Infected~Year, 
                 data = talba, 
                 family = binomial(link = logit))

summary(talba_model)

sim_output_talba <- simulateResiduals(fittedModel = talba_model, plot =F)
plot(sim_output_talba)

```
